# Supplementary material for: Integrated Urinary and Tissue Proteomic Signatures Reveal Core and Progression Biomarkers in MRI-Visible and MRI-Non-Visible Prostate Cancer
Source: Life (Basel). 2026 Feb 27;16(3):383. doi: 10.3390/life16030383 (PMC13028000; doi:10.3390/life16030383)
Supplement: Supplementary file 1 [file life-16-00383-s001.zip]

Archive with 2 entries (2 files):
- Supplementary_Table_S1.xlsx
- Supplementary Figure S1.tif
