# Supplementary material for: Integrated Urinary and Tissue Proteomic Signatures Reveal Core and Progression Biomarkers in MRI-Visible and MRI-Non-Visible Prostate Cancer
Source: Life (Basel). 2026 Feb 27;16(3):383. doi: 10.3390/life16030383 (PMC13028000; doi:10.3390/life16030383)
Supplement: Supplementary file 1 [file life-16-00383-s001.zip › Supplementary_Table_S1.xlsx]

## Sheet: Urine_BPH_G6
ID	FC	log2(FC)	raw.pval
P00491	0.46169	-1115	5.03E-07
Q14847	0.27649	-18547	0.00020273
O95159	0.24815	-20107	0.00035107
P34913	0.31965	-16454	0.0006221
P22392	0.24816	-20107	0.00073924
Q9UBQ7	0.36231	-14647	0.00083672
P35030	0.31817	-16521	0.00084847
P10768	0.37515	-14145	0.00091437
P00492	0.42727	-12268	0.0010129
O43707	0.47986	-10593	0.0013978
O75083	0.44322	-11739	0.0017859
P52566	0.35669	-14873	0.0024665
P18669	0.48633	-1.04	0.0026136
P61158	0.42493	-12347	0.0031464
P11586	0.37992	-13962	0.003486
P31944	2.22	11505	0.004002
O75144	4276	20963	0.0041207
P04118	0.34808	-15225	0.0045345
P29972	0.42808	-1224	0.0046342
P30044	0.41862	-12563	0.0059389
P54920	0.44155	-11794	0.0060313
Q13509	0.426	-12311	0.0060911
Q93088	0.41735	-12607	0.0062645
P30626	0.45781	-11272	0.0069282
P54710	0.3516	-1508	0.0069373
P22314	0.40419	-13069	0.0074087
P18206	0.47878	-10626	0.0082953
P52907	0.39982	-13226	0.0089009
P19801	0.41112	-12824	0.0094005
P55072	0.45918	-11229	0.010389
P42330	0.42958	-1219	0.011848
P09960	0.49407	-10172	0.012051
Q8TDQ0	22469	11679	0.012333
P22626	0.33011	-1599	0.013103
Q9NY25	0.45262	-11436	0.013745
P02655	0.41703	-12618	0.015269
P08238	0.37066	-14318	0.015681
P59998	0.43433	-12031	0.017066
P11216	0.39885	-13261	0.017393
Q9BUL8	0.49699	-10087	0.017453
P36871	0.43521	-12002	0.018109
P00915	0.37937	-13983	0.018578
Q86SF2	0.46208	-11138	0.018602
P49419	0.4538	-11399	0.019305
P46531	0.35133	-15091	0.019566
P60660	0.40959	-12877	0.019596
Q86Y38	0.44402	-11713	0.020164
P50395	0.49875	-10036	0.020657
Q8N2U0	0.39973	-13229	0.021079
P00746	0.21146	-22416	0.021121
Q02083	0.426	-12311	0.021332
Q93099	0.43418	-12036	0.021498
Q9Y2T3	0.35332	-1501	0.022894
P12273	3211	1683	0.023077
P22061	0.44289	-1175	0.023862
P02741	0.32679	-16136	0.024984
P02511	0.34694	-15273	0.025135
P13639	0.47233	-10821	0.025552
P60608	0.44631	-11639	0.026332
Q14CN2	0.43511	-12006	0.027867
Q9NRX4	0.35883	-14786	0.028298
P31939	0.45042	-11507	0.028395
O75891	0.45683	-11303	0.028632
Q14240	0.46065	-11183	0.028761
P25815	0.43703	-11942	0.030405
Q16610	0.36117	-14693	0.031185
P62330	0.30791	-16994	0.031301
Q8N474	0.45226	-11448	0.032058
P07360	0.28379	-18171	0.034616
Q9Y6R1	0.28872	-17923	0.034891
P53396	0.49025	-10284	0.035218
P22352	32295	16913	0.03555
Q09666	0.34671	-15282	0.03589
Q92743	0.45608	-11326	0.036788
Q9HBB8	25673	13603	0.037742
O95460	30033	15866	0.04569
Q12841	0.458	-11266	0.047265
P07384	0.44881	-11558	0.047852
P25789	0.34014	-15558	0.049603
P15428	0.45901	-11234	0.049908
P49221	35023	18083	0.050001
P37802	0.44123	-11804	0.052204
Q8TCD5	0.46507	-11045	0.058462
P04439	0.48857	-10334	0.060491
P26447	0.46042	-1119	0.062977
P52209	0.41629	-12643	0.071572
P19823	0.4392	-11871	0.071812
P18510	0.46922	-10917	0.072208
O15197	0.49116	-10257	0.074626
Q9H2M3	0.45672	-11306	0.074824
P14625	0.4957	-10125	0.076515
P80188	25357	13424	0.076661
Q96NZ9	32789	17132	0.081199
P07741	0.30251	-17249	0.082429
P62826	0.48952	-10306	0.082471
Q96C23	0.42752	-12259	0.082471
Q13183	0.45034	-11509	0.082805
Q9Y5E4	0.3971	-13324	0.082903
O14618	0.34831	-15216	0.084373
P15090	0.43118	-12136	0.090348
P49447	22476	11684	0.092029
Q8TCZ2	0.42237	-12434	0.09282
Q14204	0.49579	-10122	0.094973
Q14651	0.45849	-1125	0.095477
Q9UNF0	0.42478	-12352	0.097384
P01344	0.42533	-12333	0.098387
P60903	0.20358	-22963	0.099092

## Sheet: Urine_BPH_CSV
ID	FC	log2(FC)	raw.pval
P29972	4.1816	2.0641	5.2343e-06
Q14126	2.7342	1.4511	1.136e-05
P34896	2.686	1.4254	1.9159e-05
P00338	4.7891	2.2597	2.1128e-05
Q96KP4	3.1521	1.6563	3.4566e-05
Q07837	2.5607	1.3566	5.6641e-05
P10768	4.84	2.275	8.2971e-05
P30626	4.4703	2.1604	8.7993e-05
P00492	2.9286	1.5502	9.4433e-05
P23526	2.4982	1.3209	0.00010302
P38571	4.4788	2.1631	0.00012107
Q9UBQ7	3.81	1.9298	0.00013611
Q9H4M9	2.2423	1.165	0.00014047
P00352	2.6392	1.4001	0.00014324
Q06323	3.3866	1.7598	0.00014565
Q14108	4.2627	2.0918	0.00015422
Q9BRA2	3.1538	1.6571	0.00016664
P19021	3.0969	1.6308	0.00016986
P04075	2.7788	1.4745	0.00025366
P22392	6.0163	2.5889	0.000259
P40925	4.3755	2.1295	0.00027352
Q14894	3.0929	1.629	0.0003042
P50053	3.0121	1.5908	0.00030737
O75608	4.1437	2.0509	0.0003396
O43707	2.7503	1.4596	0.00039523
P30044	3.8916	1.9604	0.00041217
O94760	3.8528	1.9459	0.00042247
P61158	3.6899	1.8836	0.00044597
P21695	3.3272	1.7343	0.00046465
P09211	2.4654	1.3018	0.0004747
P13797	2.0984	1.0693	0.000479
P34913	3.4381	1.7816	0.00049732
O75083	3.2337	1.6932	0.00052923
Q86YD3	2.19	1.1309	0.00054714
O75936	2.2508	1.1705	0.00067167
P15907	4.328	2.1137	0.0007152
P60981	2.2101	1.1441	0.00071744
P05362	2.6573	1.41	0.0007334
O00159	2.0669	1.0475	0.00076958
Q9UNW1	3.8074	1.9288	0.00077077
P18669	2.7712	1.4705	0.00085786
O75891	3.5803	1.8401	0.00088742
Q9UQB8	2.5968	1.3767	0.00094661
P11234	3.5674	1.8349	0.00096972
P52565	2.7304	1.4491	0.00097666
P00558	2.6548	1.4086	0.0010098
P08473	3.0896	1.6274	0.0010323
P07237	2.6702	1.4169	0.0010549
P55786	3.0679	1.6173	0.0011165
P09543	2.6392	1.4001	0.0011404
P68371	3.0197	1.5944	0.0011539
P11021	2.3274	1.2187	0.0011723
P49419	3.0441	1.606	0.001239
P21291	3.6681	1.875	0.0013615
P41181	5.1704	2.3703	0.0013738
P11142	2.2822	1.1904	0.0014163
P01877	2.0659	1.0467	0.0015481
P09467	2.6965	1.4311	0.0016908
P12277	2.9396	1.5556	0.0016926
P22626	6.8925	2.785	0.0017403
P30041	2.0717	1.0508	0.0019097
Q02818	2.3523	1.2341	0.0019365
Q01518	5.9248	2.5668	0.0020584
P11586	2.7481	1.4584	0.0020898
P19801	4.0185	2.0067	0.0023054
P69905	6.2337	2.6401	0.002392
P07900	2.8318	1.5017	0.0024251
P00491	2.1663	1.1152	0.0024801
P00450	2.8532	1.5126	0.0025037
O00764	3.8853	1.958	0.0025353
P26038	2.1098	1.0771	0.002611
P10599	0.31952	-1.646	0.0027894
P30086	2.3413	1.2273	0.0028329
P06744	2.7524	1.4607	0.0028558
P78417	2.7927	1.4816	0.0029448
P68402	4.3432	2.1188	0.0029728
P36871	3.5717	1.8366	0.003058
P06733	2.133	1.0929	0.003188
P36405	2.1583	1.1099	0.0032839
P14618	2.1431	1.0997	0.0035728
Q9NX62	2.3931	1.2589	0.0036095
Q04756	3.2139	1.6843	0.0038308
P52907	3.1703	1.6646	0.0039054
P42330	2.8555	1.5137	0.0041224
Q14117	3.0934	1.6292	0.0042039
P23528	2.2432	1.1656	0.0042457
Q93088	2.7585	1.4639	0.0042691
P28838	2.0073	1.0053	0.004405
P54920	2.4043	1.2656	0.0045364
Q8WWQ8	2.5308	1.3396	0.0046074
P07195	2.1412	1.0984	0.004647
O75787	3.8896	1.9596	0.004743
P60174	2.2794	1.1887	0.0047449
P08238	4.3362	2.1164	0.0047911
P50395	3.139	1.6503	0.0048409
P40121	2.3005	1.202	0.0048532
P18206	2.2823	1.1905	0.0049022
Q8TCD5	3.8949	1.9616	0.0049581
P51149	2.1967	1.1354	0.0051874
Q13183	4.4938	2.1679	0.0052269
Q00796	2.314	1.2104	0.0052883
Q8N2U0	3.3251	1.7334	0.0056938
Q12860	2.0842	1.0595	0.0059033
Q92743	3.4825	1.8001	0.0059819
Q9UBQ6	3.2102	1.6827	0.0062303
O75594	5.1118	2.3538	0.0065973
P13284	3.5487	1.8273	0.0067243
P11216	3.2927	1.7193	0.007168
P02760	0.36208	-1.4656	0.0080942
P08236	2.2532	1.172	0.008101
O75264	5.356	2.4212	0.0082366
P98082	2.2763	1.1867	0.0084604
P60660	3.2555	1.7029	0.0086823
P09960	2.1749	1.121	0.0087236
P14784	5.4235	2.4392	0.0089011
P08727	4.6333	2.212	0.0091306
P07205	2.795	1.4828	0.0092577
Q9UHG3	2.7171	1.4421	0.0092893
P16083	2.3369	1.2246	0.0095127
Q8N474	3.7259	1.8976	0.0098912
P08729	2.2323	1.1586	0.0099506
Q03591	4.1465	2.0519	0.010059
O75071	0.26456	-1.9183	0.010089
O43852	2.3478	1.2313	0.01013
Q16563	3.3998	1.7655	0.010216
P05023	2.7172	1.4421	0.010307
P09237	3.6961	1.886	0.01035
P17405	5.3649	2.4236	0.010503
P13639	2.5761	1.3652	0.010797
P17174	2.308	1.2066	0.010958
P16152	2.7995	1.4851	0.011461
P14550	2.5259	1.3368	0.011519
P53634	2.1711	1.1185	0.011587
P61160	2.6465	1.4041	0.01207
O75882	2.0839	1.0593	0.012095
Q9HC38	2.5944	1.3754	0.012354
P22061	2.6513	1.4067	0.012359
Q9H3R2	2.6547	1.4085	0.012453
P22314	2.2833	1.1911	0.012862
P33908	2.2153	1.1475	0.013215
Q9NR45	2.8834	1.5278	0.013233
P00966	2.6623	1.4127	0.013892
Q1EHB4	4.6819	2.2271	0.014309
Q86SF2	2.3401	1.2265	0.014411
P78380	3.3026	1.7236	0.014415
Q93099	2.241	1.1642	0.014559
P31025	0.096579	-3.3721	0.015948
Q13509	2.228	1.1557	0.016222
P26447	3.2156	1.6851	0.016782
Q9NY97	3.662	1.8727	0.017191
P30039	2.2829	1.1909	0.017222
P04792	2.139	1.0969	0.017873
Q03154	2.0271	1.0194	0.018235
P31946	3.1983	1.6773	0.018482
P62826	2.7668	1.4682	0.019009
P16930	2.6172	1.388	0.019039
P02511	3.23	1.6915	0.019748
P52209	4.0536	2.0192	0.020304
P32754	2.0236	1.0169	0.02086
Q9Y512	3.3024	1.7235	0.02114
O00264	6.1576	2.6224	0.021285
O00533	2.3968	1.2611	0.021467
P09417	2.8668	1.5194	0.021843
O43895	3.3969	1.7642	0.022333
P06276	2.7146	1.4408	0.022792
P63104	2.8341	1.5029	0.022907
Q9Y2S2	2.9435	1.5575	0.02418
P80188	0.26951	-1.8916	0.024363
P13987	0.22184	-2.1724	0.024578
A5D8V6	4.2461	2.0862	0.024914
P33176	2.279	1.1884	0.025193
Q9UKK9	2.3987	1.2623	0.025493
P05062	2.4251	1.278	0.025718
Q10589	2.3158	1.2115	0.027045
Q96KN2	2.0779	1.0551	0.027409
P30740	3.7915	1.9227	0.028383
Q13201	0.30628	-1.7071	0.028395
Q9Y5C1	2.8675	1.5198	0.02872
P00749	2.6367	1.3987	0.029498
P20073	2.1281	1.0896	0.029567
P00751	2.5982	1.3775	0.029812
Q9BTY2	2.089	1.0628	0.029882
P13489	2.6062	1.382	0.030272
P08183	2.5459	1.3482	0.030419
Q9Y6R1	3.7512	1.9074	0.031247
O75874	3.1028	1.6336	0.032197
Q15365	2.7602	1.4648	0.032809
Q8NCW5	2.9583	1.5648	0.033367
O75503	2.0968	1.0682	0.034178
P25815	2.2329	1.1589	0.03432
Q9NQS3	2.6537	1.408	0.03461
P17936	2.1268	1.0887	0.038173
Q6ZN30	2.0072	1.0052	0.038352
Q9UJJ9	2.3136	1.2102	0.038465
Q99536	2.4048	1.2659	0.038499
P59998	2.0169	1.0121	0.039167
P15121	2.6499	1.4059	0.03936
Q8WV92	2.3375	1.225	0.040206
P16035	2.173	1.1197	0.044048
Q09666	2.6637	1.4134	0.044175
Q14204	2.5612	1.3568	0.04461
P37802	2.3826	1.2526	0.045403
Q14314	2.7065	1.4364	0.04553
Q9Y5E4	3.1837	1.6707	0.045642
P60608	2.0971	1.0684	0.045897
Q9BVM4	2.3526	1.2342	0.046878
Q15185	3.0274	1.5981	0.046914
P62942	2.1933	1.1331	0.046947
O14672	3.9315	1.9751	0.047245
Q12794	2.2001	1.1376	0.04779
P54652	2.1957	1.1347	0.048152
P15428	2.2348	1.1601	0.04823
Q9H9S4	3.2936	1.7197	0.048292
Q96DG6	2.4979	1.3207	0.048371
Q9Y287	2.1951	1.1343	0.049095
P05386	2.2743	1.1854	0.049755
Q96PX8	2.4641	1.3011	0.049884
P12429	3.3129	1.7281	0.050239
P02649	2.1501	1.1044	0.050424
P00918	2.4673	1.3029	0.051301
P49788	2.8781	1.5251	0.051625
P21796	4.6177	2.2072	0.051774
P13473	0.36374	-1.459	0.052537
P05787	2.4148	1.2719	0.053389
P68871	5.1082	2.3528	0.053465
P07741	4.1796	2.0634	0.053775
Q9BXN2	0.21936	-2.1886	0.054386
Q8TCT8	0.26514	-1.9152	0.054532
Q14515	2.4471	1.2911	0.054535
O95336	2.0374	1.0268	0.054543
Q9BYF1	2.2636	1.1786	0.055058
Q92485	2.1142	1.0801	0.056127
Q13508	0.18045	-2.4703	0.058472
P34932	2.1218	1.0853	0.059894
Q9NRX4	2.4778	1.309	0.060911
P13671	2.5203	1.3336	0.061181
O75144	0.36166	-1.4673	0.062106
P10586	0.19413	-2.3649	0.062416
Q9UM22	0.43078	-1.215	0.062933
Q96RW7	0.49968	-1.0009	0.063665
P02741	2.4222	1.2763	0.066656
Q7L0X0	0.16946	-2.561	0.068915
P21802	0.12839	-2.9614	0.069375
P28676	6.3454	2.6657	0.070009
Q9HBG4	2.4452	1.29	0.070221
P56159	0.33567	-1.5749	0.070331
P19823	2.3544	1.2354	0.070955
Q6UXG3	0.22448	-2.1553	0.071008
Q14651	2.4467	1.2908	0.071433
P35754	0.22895	-2.1269	0.071567
O43598	2.6234	1.3914	0.072611
P09668	0.42757	-1.2258	0.07262
Q969P0	0.43347	-1.206	0.074013
P07996	2.6367	1.3988	0.074398
P01210	0.10731	-3.2202	0.076685
P14625	2.0714	1.0506	0.077553
Q9Y2V2	2.5681	1.3607	0.078582
A0A075B6K5	2.4624	1.3001	0.079963
P29401	2.7844	1.4774	0.080271
P81605	0.066061	-3.92	0.080512
Q92896	2.0245	1.0175	0.08097
P31431	0.29977	-1.7381	0.081248
Q9H2M3	2.3486	1.2318	0.081522
P00915	2.0154	1.0111	0.081724
Q14914	2.8756	1.5239	0.083002
P16070	0.19742	-2.3407	0.084182
Q68D85	0.36744	-1.4444	0.085951
Q01974	0.23785	-2.0719	0.087614
A0A0C4DH36	5.1289	2.3586	0.088856
P36957	0.3032	-1.7217	0.090163
P55107	0.18124	-2.464	0.091155
P21333	0.3683	-1.441	0.091242
P03951	2.4709	1.3051	0.091251
Q08345	2.1337	1.0934	0.092344
P02753	0.26815	-1.8989	0.092472
Q99102	2.7658	1.4677	0.094022
O14618	2.6717	1.4178	0.094908
Q6UXB3	0.15415	-2.6976	0.096613
P54803	2.6193	1.3892	0.097753
P22891	2.0538	1.0383	0.098008
Q8NC54	0.31563	-1.6637	0.098365
P12821	2.5061	1.3254	0.099588
Q9NZ53	0.36529	-1.4529	0.099808

## Sheet: Urine_BPH_CSNV
	FC	log2(FC)	raw.pval
P29972	2.7937	1.4822	7.7612e-05
P34896	2.0661	1.0469	0.00023121
P23528	2.1976	1.1359	0.00028211
P55083	2.1574	1.1093	0.00031181
P22392	5.3491	2.4193	0.00032666
P00338	3.0671	1.6169	0.00034359
P21291	3.6472	1.8668	0.00038062
P10768	3.0286	1.5986	0.00045489
O75936	2.1955	1.1345	0.00057451
P06276	3.2872	1.7168	0.00058466
Q14894	2.4404	1.2871	0.00062988
O75608	3.0807	1.6233	0.00066536
O43707	2.4888	1.3155	0.00066935
P00352	2.0667	1.0473	0.00078358
O75083	2.6031	1.3802	0.00089
P34913	2.9943	1.5822	0.0010835
P00492	2.0158	1.0114	0.0011431
P55786	2.8663	1.5192	0.0013596
P61158	2.777	1.4735	0.0013633
P13473	0.4007	-1.3194	0.0014835
Q9Y624	0.25335	-1.9808	0.0017655
P54710	3.1322	1.6472	0.0019756
P15586	0.39686	-1.3333	0.0022977
P24592	2.8903	1.5312	0.0025704
P68371	2.3648	1.2417	0.0026798
P15907	3.0997	1.6321	0.0028697
P31025	0.19936	-2.3266	0.0031569
O75891	2.5942	1.3753	0.0031774
P07237	2.1843	1.1272	0.0035286
P22626	4.4854	2.1652	0.0037565
P18669	2.0102	1.0073	0.0041759
P14618	2.0912	1.0643	0.0043555
P36957	0.32108	-1.639	0.0044634
P08174	0.3531	-1.5019	0.004701
Q96FE7	0.20032	-2.3196	0.0051352
P81605	0.22689	-2.1399	0.0051503
P07900	2.3691	1.2443	0.0052217
P11586	2.3358	1.2239	0.005616
P18206	2.197	1.1356	0.0057446
Q96KN2	2.2991	1.201	0.0062574
P00441	0.38124	-1.3912	0.0065579
Q13183	3.454	1.7883	0.0072056
P26447	4.152	2.0538	0.0074575
Q9GZM5	0.052279	-4.2576	0.0075338
Q8TDQ0	0.29331	-1.7695	0.0075484
P00450	2.3101	1.208	0.0075806
P05413	0.35342	-1.5006	0.0075973
P08729	2.2651	1.1796	0.0077162
P06744	2.0095	1.0068	0.0078848
Q9BRT3	0.36213	-1.4654	0.0079187
O75144	0.18668	-2.4213	0.0081521
P13639	2.768	1.4688	0.0082806
P06454	0.24779	-2.0128	0.0086765
Q92743	2.9944	1.5823	0.0089615
Q9UBQ7	2.1281	1.0896	0.0092631
Q15746	0.20599	-2.2794	0.0092685
P08727	3.8476	1.944	0.0094536
O75015	0.41981	-1.2522	0.0096468
P60660	2.9749	1.5729	0.0097869
P52907	2.5623	1.3574	0.009827
P42330	2.2734	1.1849	0.010032
P09960	2.0776	1.0549	0.010788
P04075	2.092	1.0649	0.010938
P61916	0.39275	-1.3483	0.011661
Q8N2U0	2.731	1.4495	0.011793
P22314	2.1407	1.0981	0.011855
P60608	2.472	1.3057	0.012112
Q8N474	2.6783	1.4213	0.012227
O75071	0.34035	-1.5549	0.012299
P49788	4.3275	2.1135	0.01245
P98082	2.0552	1.0393	0.012521
P30044	2.2403	1.1637	0.01266
Q9UBQ6	2.215	1.1473	0.013418
Q13509	2.1339	1.0935	0.013467
Q93088	2.1367	1.0954	0.013921
P16284	0.32869	-1.6052	0.014203
P13598	0.46195	-1.1142	0.014294
P06731	3.2749	1.7115	0.014348
Q6UXD5	0.32521	-1.6206	0.014674
P02511	3.2711	1.7098	0.014702
Q7Z3B1	0.42136	-1.2469	0.015345
P06681	3.0813	1.6236	0.015977
P08238	2.7094	1.438	0.016046
P52209	4.4184	2.1435	0.016852
P07737	2.7052	1.4358	0.017296
Q15181	2.2088	1.1433	0.017499
P18827	0.44102	-1.1811	0.01765
P22732	2.0459	1.0328	0.017797
Q8TCD5	2.8463	1.5091	0.017853
P50395	2.3147	1.2109	0.017933
O60279	0.36275	-1.4629	0.01822
Q9Y512	3.3463	1.7425	0.018321
Q9GZX9	0.39457	-1.3417	0.018809
P02654	2.049	1.0349	0.018811
Q02952	0.44242	-1.1765	0.019297
Q6UXB3	0.20765	-2.2678	0.019382
P61160	2.4913	1.3169	0.019594
P36871	2.2604	1.1766	0.01981
Q6GTX8	0.38397	-1.3809	0.020061
P30740	4.4191	2.1437	0.021382
Q6UXG3	0.41351	-1.274	0.021554
P02760	0.40277	-1.312	0.021977
P01023	3.0254	1.5971	0.022067
Q9Y6R1	4.4962	2.1687	0.02305
Q9NRX4	3.0815	1.6236	0.023475
P54793	2.1916	1.132	0.024037
P35858	2.14	1.0976	0.024955
P05787	2.9536	1.5625	0.025011
Q9BXN2	0.28854	-1.7932	0.027257
Q68CJ9	0.32363	-1.6276	0.02728
P25815	2.3096	1.2076	0.02818
Q8NC54	0.36589	-1.4505	0.028339
P11216	2.2822	1.1904	0.028548
P05387	3.3515	1.7448	0.028749
Q01518	2.5919	1.374	0.029485
P25789	4.1639	2.058	0.029604
P35754	0.28602	-1.8058	0.03069
Q9UJW2	0.26773	-1.9012	0.03075
Q86SF2	2.1924	1.1325	0.030827
P31431	0.34665	-1.5284	0.031915
Q9C0H2	2.5221	1.3347	0.032781
P05060	0.27298	-1.8731	0.032955
P41222	0.41847	-1.2568	0.033342
Q16819	0.19639	-2.3482	0.033535
Q9UBG3	2.0017	1.0012	0.033553
P05023	2.0707	1.0501	0.033989
P21333	0.49124	-1.0255	0.034091
Q15365	2.6942	1.4299	0.034215
P16930	2.2897	1.1951	0.034446
Q14315	0.36938	-1.4368	0.034748
P01861	3.4211	1.7745	0.035856
P21802	0.2883	-1.7944	0.036142
P19823	2.7577	1.4635	0.036614
P78324	0.46234	-1.113	0.037227
Q7L0X0	0.41377	-1.2731	0.037376
Q9H665	0.40239	-1.3133	0.038636
P12259	0.46636	-1.1005	0.040293
P16070	0.24776	-2.013	0.040586
P09237	2.1937	1.1334	0.041253
Q96DA0	0.44853	-1.1567	0.041357
P02787	2.0752	1.0533	0.04247
Q09666	2.6641	1.4137	0.043507
Q9UGM3	0.35167	-1.5077	0.04402
P00748	2.56	1.3561	0.045294
Q15185	3.1276	1.6451	0.045486
P15428	2.248	1.1686	0.045729
Q13508	0.41687	-1.2623	0.045763
O00764	2.1603	1.1113	0.046427
P62826	2.1607	1.1115	0.047149
P31946	2.298	1.2004	0.047178
Q14314	2.4966	1.32	0.047257
P07339	0.49714	-1.0083	0.049442
P60903	32.031	5.0014	0.04988
P20933	0.31954	-1.6459	0.050271
P63104	2.191	1.1316	0.050548
Q9Y5C1	2.337	1.2247	0.051284
P01024	2.4328	1.2826	0.052366
P19022	0.2697	-1.8906	0.053199
O00592	0.43233	-1.2098	0.053753
P19827	2.0758	1.0536	0.054798
A0A0B4J1V0	2.0783	1.0554	0.057113
Q02747	0.33544	-1.5759	0.05734
Q6UY14	0.36596	-1.4502	0.057579
P15121	2.158	1.1097	0.058562
Q8NDA2	0.38657	-1.3712	0.059053
Q14515	2.3066	1.2058	0.061266
Q5ZPR3	0.37358	-1.4205	0.061432
P04083	2.9815	1.576	0.062104
Q99536	2.0594	1.0423	0.062138
P05386	2.1291	1.0903	0.063407
P09603	0.45873	-1.1243	0.063789
P08519	0.34807	-1.5225	0.064316
Q9Y2V2	2.808	1.4895	0.065108
Q9Y2T3	2.0498	1.0355	0.065461
P07204	0.48562	-1.0421	0.06634
P40199	0.44994	-1.1522	0.067166
P07384	2.0384	1.0274	0.067476
Q14982	0.41078	-1.2836	0.067507
Q9UMX5	0.47739	-1.0668	0.070338
Q14204	2.2219	1.1518	0.070588
Q9NZ53	0.37368	-1.4201	0.071469
P13727	0.32984	-1.6002	0.071595
P35555	0.36	-1.4739	0.072364
P13671	2.2612	1.1771	0.073227
Q14651	2.4081	1.2679	0.07387
P35318	0.21887	-2.1919	0.07438
O15240	0.26246	-1.9298	0.074722
P13987	0.35207	-1.5061	0.075339
P39059	0.46274	-1.1117	0.076151
P00746	2.5443	1.3473	0.076165
P07478	0.088465	-3.4988	0.077091
A0A1B0GUA5	0.33307	-1.5861	0.077676
O95460	0.22303	-2.1647	0.080399
O75874	2.2817	1.1901	0.080877
O43291	0.33981	-1.5572	0.081174
Q9H756	0.47427	-1.0762	0.081386
P20062	0.39754	-1.3308	0.082327
P07858	0.33873	-1.5618	0.082495
P55107	0.26065	-1.9398	0.083206
P16035	0.44597	-1.165	0.085713
Q13873	0.35847	-1.4801	0.086725
P07148	0.25029	-1.9983	0.088815
Q8NCW5	2.0851	1.0601	0.089504
P07741	3.0722	1.6193	0.09006
Q86Y38	0.45688	-1.1301	0.091268
A0A0C4DH36	4.8551	2.2795	0.091459
P51170	0.39836	-1.3279	0.093463
A0A075B6I9	2.9858	1.5781	0.093701
P51884	2.0881	1.0622	0.096454
P12724	2.4293	1.2805	0.096639
P21796	3.0442	1.6061	0.098742
P15941	0.47815	-1.0645	0.098825

## Sheet: Urine_G6_CSV
ID	FC	log2(FC)	raw.pval
P00338	29101	1541	0.00064181
P68402	47333	22429	0.00065124
P38571	31121	16379	0.00090234
P55957	24744	13071	0.0015151
P08473	25631	13579	0.0016985
O75368	0.37932	-13985	0.0019241
P10599	0.27963	-18384	0.0020924
A5D8V6	32399	1696	0.0031949
P05362	3456	17891	0.0034503
P36405	24653	13018	0.0043573
P08962	29897	1.58	0.0048575
O00764	33265	1734	0.0048895
P01877	27497	14593	0.0052021
Q01518	58063	25376	0.005762
P08294	22517	1171	0.0062226
P08183	24966	13199	0.0069911
Q02818	21948	11341	0.0074381
P68871	21866	11287	0.0074839
Q9Y287	23501	12327	0.0076707
Q1EHB4	31384	1.65	0.0079455
O75608	26647	1414	0.0090256
P69905	31891	16732	0.0091531
P13797	20452	10322	0.0099147
O75503	26585	14106	0.0099301
P55786	22128	11459	0.011239
P12277	21084	10762	0.011312
Q14108	30687	16176	0.012472
O75071	0.29145	-17787	0.013776
P30086	21502	11045	0.014776
P02649	25211	13341	0.017708
Q14515	28377	15047	0.018343
P01591	25645	13587	0.019201
Q9HBB8	34491	17862	0.019371
Q13201	0.25924	-19476	0.019746
P12821	2363	12406	0.020288
O94760	21711	11184	0.020367
O00533	22693	11822	0.020674
Q9BXS5	23019	12028	0.022084
Q15223	29163	15441	0.022325
P0C0L4	23541	12352	0.022755
P00751	39169	19697	0.022821
Q9UNW1	29814	1576	0.023075
P09237	4213	20749	0.023121
Q04756	2287	11934	0.023217
Q92484	3092	16285	0.027037
P15907	3162	16608	0.027465
Q14126	22044	11404	0.027977
O43895	31621	16609	0.030251
P30085	27911	14808	0.031352
P04180	20994	1.07	0.032168
P49221	4259	20905	0.036713
P04118	0.24802	-20115	0.037323
P31025	0.23116	-2113	0.039035
O43598	3.04	16041	0.039047
P54802	22392	1163	0.040188
P56159	0.24229	-20452	0.040442
Q9BRA2	22263	11546	0.043589
Q9BXN2	0.17976	-24759	0.044689
P19021	20091	10066	0.045864
P29622	26135	1386	0.048473
P15151	20152	10109	0.050621
P43121	24465	12907	0.051163
Q9H299	0.36279	-14628	0.051499
P40925	28168	14941	0.053183
Q9NZP8	20419	10299	0.053545
P13796	50324	23312	0.053682
P05556	0.33375	-15832	0.053784
P02462	49306	23018	0.05395
Q13508	0.16696	-25824	0.054007
P21695	28388	15053	0.054055
P20138	2199	11369	0.057483
P00749	26623	14127	0.05776
P22352	24894	13158	0.05963
P12273	24107	12694	0.064632
Q9BY67	2066	10468	0.064672
P10586	0.2028	-23018	0.065256
P0C0L5	20276	10198	0.065719
P11234	21355	10946	0.067182
P52566	0.37433	-14176	0.06788
Q9UBQ6	23423	12279	0.069228
O75264	37249	18972	0.069722
P13987	0.38445	-13791	0.071411
P17405	44725	21611	0.073357
Q9Y512	2292	11966	0.075208
Q07075	21142	10801	0.075787
Q9NY97	2235	11603	0.077828
Q7L0X0	0.20182	-23089	0.078541
Q96PX8	28327	15022	0.082978
Q9NZ53	0.32542	-16196	0.083312
P16035	23429	12283	0.083618
P48039	3388	17604	0.083651
P01210	0.13342	-2906	0.084622
Q9NQS3	34418	17832	0.09035
P30626	20465	10332	0.090463
P10912	27266	14471	0.091118
O00264	70391	28154	0.093064
P48594	0.42683	-12283	0.093276
Q03154	20488	10348	0.094959
P55107	0.19934	-23267	0.09733
P02655	0.19848	-23329	0.097504
P36957	0.32885	-16045	0.097841
Q8TCZ2	0.12524	-29972	0.098067
P21802	0.2168	-22056	0.098109
P06276	2934	15529	0.098924
P28676	25613	13569	0.09944
Q12794	20418	10298	0.099516

## Sheet: Urine_G6_CSNV
ID	FC	log2(FC)	raw.pval
Q9Y624	0.20542	-22834	0.0011986
Q8IZA0	0.48507	-10437	0.0018368
P20827	0.3724	-14251	0.0024292
Q8TCZ2	0.24474	-20307	0.0027312
P36957	0.34825	-15218	0.0042437
P61916	0.28873	-17922	0.0050854
P18827	0.35146	-15086	0.005207
P24592	24344	12836	0.0060514
P35858	26057	13817	0.0065846
Q9GZM5	0.073287	-37703	0.008148
P62330	0.32441	-16241	0.0085369
P00441	0.38752	-13677	0.0095991
Q9BRT3	0.38826	-13649	0.01022
P12259	0.37549	-14131	0.011681
P60903	65208	2705	0.012933
P35030	0.19348	-23698	0.014048
Q6UXD5	0.33539	-15761	0.014276
Q96FE7	0.34583	-15318	0.01437
P55786	20674	10478	0.01465
P52566	0.34213	-15474	0.014862
P16284	0.34092	-15525	0.015234
Q86Y38	0.20287	-23014	0.017224
P68402	21795	1124	0.018014
Q9BXN2	0.23645	-20804	0.019073
P08174	0.44751	-1.16	0.019754
O75071	0.37494	-14153	0.019782
P20933	0.16883	-25664	0.020255
Q14515	26748	14194	0.020426
Q68CJ9	0.32844	-16063	0.020612
P01040	0.36839	-14407	0.021312
Q15746	0.31558	-16639	0.021314
Q9ULI3	0.3581	-14816	0.02177
P07360	0.40602	-13004	0.022362
P08311	51832	23738	0.0226
Q6UX71	0.40279	-13119	0.024565
Q7Z3B1	0.47997	-1059	0.025118
O60279	0.41492	-12691	0.027085
Q13508	0.38569	-13745	0.027592
P15814	25506	13508	0.028164
P10721	0.36634	-14488	0.032435
Q9UQV4	0.42734	-12265	0.032711
P81605	0.44148	-11796	0.036896
P49221	40696	20249	0.039342
P05413	0.38864	-13635	0.039919
P30085	26593	14111	0.040806
Q9H665	0.44787	-11589	0.041312
Q02747	0.28714	-18002	0.042574
P05060	0.31814	-16522	0.042675
Q16819	0.24295	-20412	0.043408
P29622	23585	12379	0.043898
P04118	0.16031	-26411	0.044127
Q86UN3	20137	10099	0.04486
Q6UXB3	0.32699	-16127	0.04528
P06731	24264	12788	0.045362
P07108	0.46343	-11096	0.045371
Q99969	2105	10738	0.045761
Q13477	0.42848	-12227	0.045879
P06276	35528	1829	0.047284
Q01973	0.48089	-10562	0.049778
P07711	0.43449	-12026	0.050371
P30740	20147	10106	0.050375
Q14847	0.15693	-26718	0.050586
Q01518	25401	13449	0.050942
Q96GW7	0.41774	-12593	0.054699
Q9H299	0.44	-11844	0.055096
O75015	0.39675	-13337	0.055231
P31431	0.43959	-11858	0.057133
P00751	27882	14793	0.057193
P06454	0.45754	-1128	0.057728
Q12841	0.41496	-1269	0.057898
Q9NZ53	0.33289	-15869	0.057908
P37173	0.49698	-10087	0.059368
P09237	25005	13222	0.061603
Q14315	0.42782	-12249	0.061779
Q496F6	0.49054	-10276	0.062753
P21291	20835	1059	0.062835
Q7L0X0	0.4928	-10209	0.062896
P08582	22521	11713	0.063035
Q9Y512	23224	12156	0.063057
Q8WZ42	0.48555	-10423	0.063641
P13796	4279	20973	0.064231
Q9ULC0	0.31881	-16492	0.064311
Q03405	0.45435	-11381	0.070109
P35318	0.20036	-23193	0.070323
P07204	0.49263	-10214	0.071719
Q13873	0.30649	-17061	0.071836
O15240	0.26258	-19292	0.073566
P15907	22646	11793	0.073972
Q8NC54	0.49745	-10074	0.074119
P10153	0.38123	-13913	0.074921
Q16610	0.25792	-1955	0.075919
Q9UGM3	0.39435	-13424	0.076662
Q02083	0.40542	-13025	0.07778
Q96C23	0.41308	-12755	0.078775
Q3T8J9	78223	29676	0.081144
P23327	0.33607	-15732	0.081156
P49418	0.38383	-13815	0.082864
P19022	0.35837	-14805	0.08293
Q6UY14	0.48327	-10491	0.085611
P31025	0.47716	-10674	0.085921
Q96DA0	0.47658	-10692	0.08759
P01127	0.46555	-1103	0.088659
Q9Y6R7	39279	19737	0.08914
P15941	0.48882	-10326	0.089804
P51170	0.39612	-1336	0.090051
Q14112	0.38135	-13908	0.091458
P80188	24462	12906	0.092456
P55107	0.28669	-18024	0.092476
Q9NY25	0.2912	-17799	0.093773
P24158	18485	42083	0.094165
P49788	64297	26848	0.094215
Q12929	0.38422	-1.38	0.094225
P31997	0.34464	-15368	0.094771
Q9BX67	0.43076	-1215	0.096906

## Sheet: Urine_CSv_CSNV
ID	FC	log2(FC)	raw.pval
Q9Y5K6	2.2735	1.1849	0.0041956
P06702	0.3846	-1.3786	0.0044262
Q9Y279	0.20354	-2.2966	0.010377
Q9BXS5	2.77	1.4699	0.010748
Q14126	2.8719	1.522	0.017003
Q14108	2.2608	1.1768	0.017592
P16035	4.8726	2.2847	0.024252
P14784	3.7867	1.9209	0.024939
P80188	0.27937	-1.8398	0.02838
P55957	2.0356	1.0255	0.032916
Q6UX15	2.3392	1.226	0.034679
P40925	2.6068	1.3823	0.036435
P19801	2.4846	1.313	0.036989
P68402	2.1718	1.1189	0.037167
P41181	7.5402	2.9146	0.03768
P68871	2.9669	1.569	0.037757
P14314	2.1566	1.1087	0.037903
P07204	2.7121	1.4394	0.045399
Q9UJ72	3.4431	1.7837	0.045571
O75264	2.8784	1.5252	0.046313
O43852	2.3041	1.2042	0.048029
P09543	2.0173	1.0124	0.04975
P13727	4.0655	2.0234	0.050631
P69905	4.8161	2.2679	0.052693
P09417	2.6629	1.413	0.055559
Q8WWQ8	2.0615	1.0437	0.05575
P07602	2.4372	1.2852	0.058172
P11279	3.0725	1.6194	0.058493
Q92484	2.9365	1.5541	0.058822
P11234	2.1394	1.0972	0.05955
P48594	0.36134	-1.4686	0.060047
P28161	2.0431	1.0308	0.062204
Q9Y287	2.458	1.2975	0.062277
P05413	2.0637	1.0452	0.06279
P08962	3.8163	1.9322	0.07373
P78417	3.6074	1.8509	0.074812
O75787	2.6456	1.4036	0.075935
Q96PX8	4.614	2.206	0.079418
P05362	2.1823	1.1259	0.080466
A5D8V6	3.9634	1.9867	0.081383
Q9BX67	2.5585	1.3553	0.082694
P10721	2.0472	1.0337	0.085642
Q9Y3B3	0.32177	-1.6359	0.090598
P13284	4.8286	2.2716	0.090651
Q04756	2.1864	1.1286	0.090815
P30626	2.2568	1.1743	0.093148
Q9UQB8	3.3459	1.7424	0.093216
P13489	2.1967	1.1354	0.095981
P02042	2.9777	1.5742	0.09942
O00592	2.1335	1.0932	0.099986

## Sheet: Tissue_BPH_G6
ID	FC	log2(FC)	raw.pval
Q9Y680	0.27591	-1.8577	2.9834e-07
Q8WWX9	0.37887	-1.4002	4.0762e-06
Q7Z4H8	0.41045	-1.2847	4.6813e-06
Q7Z3B1	0.14951	-2.7417	5.8441e-06
P09455	0.36809	-1.4419	5.9152e-06
P12821	0.19528	-2.3564	6.0723e-06
Q9UBQ0	2.1114	1.0782	8.7045e-06
Q01459	0.39565	-1.3377	1.0793e-05
Q14118	0.48106	-1.0557	2.3565e-05
P50502	0.34726	-1.5259	3.3914e-05
O75781	0.45631	-1.1319	4.2027e-05
P35232	2.4362	1.2846	4.3756e-05
P05413	2.6176	1.3883	4.9489e-05
Q96CN7	2.9705	1.5707	6.7455e-05
O43708	2.38	1.2509	7.3297e-05
Q9Y3A6	3.0677	1.6172	8.1407e-05
P54289	0.36531	-1.4528	8.2952e-05
Q02952	0.41604	-1.2652	8.7853e-05
Q8IWE2	0.4251	-1.2341	0.00010584
P30533	0.48799	-1.0351	0.00012585
P51884	0.46315	-1.1104	0.00013541
P45381	0.17627	-2.5041	0.00014685
Q15847	0.28349	-1.8187	0.000149
Q04917	0.47428	-1.0762	0.00014932
O00273	0.45789	-1.1269	0.00015135
Q9NP97	0.46077	-1.1179	0.0001621
Q9UHV9	0.49264	-1.0214	0.00017647
Q9Y6X5	0.37794	-1.4038	0.00018594
P05556	0.43257	-1.209	0.0001884
Q12860	0.42016	-1.251	0.00018936
P05783	2.8418	1.5068	0.00019387
Q9UMX0	0.49187	-1.0236	0.00020605
Q13153	0.31374	-1.6724	0.00021556
Q01658	0.29003	-1.7857	0.0002157
Q9BTT0	0.45158	-1.147	0.00021785
P35052	0.32304	-1.6302	0.00022623
Q14005	0.4421	-1.1776	0.0002356
Q16762	5.7062	2.5125	0.00024241
P22392	2.5367	1.3429	0.00024709
P22352	2.9064	1.5392	0.0002502
P63098	0.4728	-1.0807	0.00026664
Q99584	0.39586	-1.3369	0.0002755
P63244	3.3071	1.7255	0.00030867
P00338	2.0271	1.0194	0.00031592
Q07954	0.3052	-1.7122	0.00032412
Q08117	0.43917	-1.1871	0.00033703
P16220	0.4895	-1.0306	0.00034481
Q9H425	0.43032	-1.2165	0.00034813
P61923	2.5249	1.3362	0.00035175
Q4V9L6	0.21442	-2.2215	0.00036183
P48960	0.35234	-1.5049	0.00036538
Q6QNY1	0.48673	-1.0388	0.00036889
Q04323	0.46085	-1.1176	0.00041051
Q9Y2Y0	0.43901	-1.1877	0.00042585
P37235	0.41397	-1.2724	0.00043164
Q9BQD3	0.3895	-1.3603	0.00045696
P00441	0.48111	-1.0556	0.00047206
Q9C002	5.0239	2.3288	0.00049068
P82970	0.40597	-1.3005	0.00053367
Q13308	0.408	-1.2933	0.00054505
P31323	0.43167	-1.212	0.00060407
Q15233	2.2786	1.1881	0.00060964
Q9Y240	0.39829	-1.3281	0.00062861
P23470	0.30149	-1.7298	0.00063006
Q9NQP4	0.354	-1.4982	0.00064107
Q9H479	2.9922	1.5812	0.00064185
P26447	0.25894	-1.9493	0.00065946
P08294	0.39512	-1.3396	0.00066978
P06703	0.41006	-1.2861	0.00068024
Q06828	0.35973	-1.475	0.00069224
O75390	2.0799	1.0565	0.00069323
P39656	2.1784	1.1233	0.0007037
P09417	2.0321	1.023	0.00070871
Q96AY3	0.23974	-2.0605	0.00074772
O60925	0.46091	-1.1174	0.00075047
O43809	2.581	1.3679	0.00075068
Q9H444	0.49395	-1.0176	0.00076226
Q9BPW8	4.5714	2.1926	0.00077768
Q16270	0.41085	-1.2833	0.00079651
Q99627	2.0971	1.0684	0.00079859
Q9BU02	0.38091	-1.3925	0.00081195
P46821	0.36377	-1.4589	0.00082197
Q07075	0.34509	-1.535	0.00087366
P09936	0.26333	-1.9251	0.00087677
Q8N684	2.9419	1.5567	0.00089029
Q13011	2.2342	1.1598	0.0008935
Q9Y2R0	5.1989	2.3782	0.00092463
Q9NP72	2.5311	1.3398	0.00098167
Q13449	0.25218	-1.9875	0.00098901
Q969H8	2.5115	1.3286	0.0009993
P61009	3.4633	1.7921	0.0010007
Q13542	0.37313	-1.4222	0.0010169
Q15843	0.4962	-1.011	0.001022
P07942	0.33098	-1.5952	0.0010223
Q8TAD7	0.28918	-1.79	0.0010519
P00367	3.7103	1.8915	0.0011011
P16949	0.28766	-1.7975	0.0011031
P20810	0.44619	-1.1643	0.0011141
P16070	0.45428	-1.1384	0.0011248
Q99653	0.46802	-1.0954	0.0012331
P14618	2.0825	1.0583	0.0012859
P41208	0.33844	-1.563	0.001293
P80404	3.1102	1.637	0.0013128
P61916	0.4017	-1.3158	0.0013383
Q969E8	0.4338	-1.2049	0.0014148
P20618	2.0433	1.0309	0.0014688
Q14116	0.33099	-1.5951	0.0016301
Q08380	0.1926	-2.3763	0.0018045
Q8NF91	2.4216	1.2759	0.0018689
O00244	0.49168	-1.0242	0.0020539
A4D2B0	0.35416	-1.4975	0.0021326
Q9NRR5	0.38407	-1.3806	0.0021668
P55011	2.0981	1.0691	0.0021726
P49961	0.32497	-1.6216	0.0021856
P49321	0.46579	-1.1022	0.0021914
O75531	0.42762	-1.2256	0.002195
Q8WW59	2.8175	1.4944	0.0022449
Q9NRY2	0.42034	-1.2504	0.0022553
P09104	0.44792	-1.1587	0.0022907
Q9UGT4	0.34507	-1.535	0.0024331
O95757	0.4785	-1.0634	0.0024743
P13639	2.4212	1.2757	0.0025685
O95302	0.35289	-1.5027	0.0025919
Q9Y6C2	0.38905	-1.362	0.0025955
O95425	0.45589	-1.1332	0.002627
P55290	0.43509	-1.2006	0.0026442
Q9H446	0.44446	-1.1699	0.0027852
P42126	2.4506	1.2932	0.0027965
P48735	2.4526	1.2943	0.0028246
P00505	2.2992	1.2011	0.0028397
P05787	3.0089	1.5892	0.0029787
Q9H3G5	0.42612	-1.2307	0.0030012
P00387	2.4047	1.2659	0.003096
O14618	0.4146	-1.2702	0.0030962
Q96JI7	0.45801	-1.1266	0.0031097
Q9Y3D9	2.2724	1.1842	0.0031258
P00403	2.188	1.1296	0.003196
O60547	2.5453	1.3478	0.0032462
P23526	2.476	1.308	0.0033441
P48444	2.6126	1.3855	0.0033741
Q9NPF4	3.1096	1.6367	0.0034312
P25208	0.4803	-1.058	0.0034511
Q00765	3.1703	1.6646	0.0034626
Q16698	2.0466	1.0333	0.0034661
Q9NR45	3.0715	1.619	0.0034935
O15031	0.49156	-1.0246	0.003574
P55008	0.40635	-1.2992	0.003619
P49908	0.35659	-1.4877	0.0036309
P20336	3.2412	1.6965	0.0039787
Q96D15	0.36941	-1.4367	0.0041182
Q9NRN5	0.42213	-1.2442	0.0041352
Q6PCB8	0.29106	-1.7806	0.0041942
Q16651	0.27454	-1.8649	0.0042023
Q8TD55	0.41681	-1.2626	0.0043199
P56199	0.44912	-1.1548	0.0045063
P09110	2.6301	1.3951	0.0045491
P60842	2.718	1.4425	0.0046524
Q14696	0.49432	-1.0165	0.0050608
Q10588	0.27515	-1.8617	0.005074
P41222	0.2779	-1.8473	0.0053029
P55209	0.47376	-1.0778	0.0053337
O14957	2.1755	1.1213	0.0053375
Q15124	2.1453	1.1012	0.0054337
Q99873	4.4174	2.1432	0.0054701
P43487	0.44582	-1.1655	0.0056077
P47985	2.0358	1.0256	0.0056125
Q9UI09	2.2915	1.1963	0.0056511
Q0ZGT2	0.43846	-1.1895	0.0058761
Q00796	2.3669	1.243	0.0060075
Q02252	2.093	1.0656	0.0060406
O75323	5.351	2.4198	0.0061512
Q9C0E8	0.29995	-1.7372	0.0063077
P51659	3.7255	1.8974	0.006327
Q13418	2.3014	1.2025	0.0063973
Q14894	3.3792	1.7567	0.0066709
Q96GK7	2.3653	1.242	0.0066997
Q9H1B7	0.47135	-1.0851	0.0069384
P59998	4.5565	2.1879	0.0072797
Q9UBG0	0.2883	-1.7944	0.0073627
Q9Y678	2.0628	1.0446	0.0076016
P50148	2.1704	1.118	0.0076449
Q8IV50	0.42713	-1.2272	0.0078271
O14874	2.2319	1.1583	0.0078419
P48681	0.45976	-1.121	0.0084182
P15309	0.42998	-1.2177	0.008455
Q15631	4.2203	2.0773	0.0084795
O43464	2.8301	1.5008	0.008534
C9JLW8	0.42651	-1.2293	0.0085491
O00115	0.4938	-1.018	0.0085587
P84090	0.49903	-1.0028	0.0087723
P13796	0.48555	-1.0423	0.0087973
Q6P1M3	0.41067	-1.2839	0.0088026
Q9Y5P6	3.7083	1.8908	0.0089211
P51149	2.4132	1.271	0.0089784
Q13232	3.7809	1.9187	0.0090037
P11766	2.4386	1.286	0.0091284
P56556	2.3452	1.2297	0.009618
Q9UMX5	0.44227	-1.177	0.0096445
Q9UBX7	0.23434	-2.0933	0.009883
P43121	0.48118	-1.0553	0.010158
Q96CP2	0.46547	-1.1033	0.010234
Q16531	3.4325	1.7793	0.010286
Q6YHK3	0.44489	-1.1685	0.010981
P13611	0.42228	-1.2437	0.011146
Q8WUW1	0.49707	-1.0085	0.011209
P62330	3.4346	1.7801	0.011434
P49755	2.7029	1.4345	0.011699
P61019	2.378	1.2497	0.011816
Q12841	0.4796	-1.0601	0.012104
P20339	2.3322	1.2217	0.012181
P20340	2.7647	1.4671	0.012262
Q9Y2Q9	2.0094	1.0068	0.012687
O00468	0.42005	-1.2514	0.013822
P27144	2.43	1.2809	0.014078
O15355	0.47642	-1.0697	0.014218
P62820	2.3328	1.2221	0.014243
Q7RTS7	2.0155	1.0112	0.01429
O94992	0.47148	-1.0847	0.01469
P25705	2.802	1.4864	0.014978
Q8NFV4	2.4865	1.3141	0.015165
Q969X5	2.0365	1.0261	0.015189
Q15113	0.43636	-1.1964	0.015669
P18827	0.3046	-1.715	0.016394
P29992	3.8498	1.9448	0.016417
O00264	0.46386	-1.1082	0.016589
P30038	2.4061	1.2667	0.016606
P28070	2.1519	1.1056	0.016849
P05166	2.4458	1.2903	0.016979
Q14257	0.43932	-1.1867	0.017421
P18085	3.4693	1.7946	0.017635
P08473	0.34465	-1.5368	0.017662
A0A075B6K4	0.30901	-1.6943	0.018035
P08579	2.1671	1.1158	0.018164
P14868	2.6792	1.4218	0.018356
P61244	0.45719	-1.1291	0.018405
Q96S96	0.34457	-1.5371	0.01869
Q9Y230	3.1764	1.6674	0.01877
Q96IJ6	2.5762	1.3653	0.019498
P62873	2.0327	1.0234	0.020726
Q08499	0.28311	-1.8206	0.020828
P49411	2.4953	1.3192	0.021159
P23396	3.0919	1.6285	0.021829
P22695	2.1038	1.073	0.021988
Q96NY7	0.47839	-1.0637	0.022596
P14384	0.18475	-2.4364	0.023452
P40616	9.2813	3.2143	0.023829
O43741	2.598	1.3774	0.024005
Q8N5G0	2.6517	1.4069	0.024068
Q9UD71	0.36319	-1.4612	0.024493
P01701	0.44895	-1.1554	0.02494
Q9UK22	0.42346	-1.2397	0.02616
P27487	0.46754	-1.0968	0.026793
P61026	2.804	1.4875	0.02697
P26196	2.5809	1.3679	0.02704
P01033	0.31049	-1.6874	0.027977
P61803	4.4096	2.1406	0.028192
P48047	4.5976	2.2009	0.028655
Q9UKU7	2.8814	1.5268	0.029108
Q7Z4W1	3.171	1.6649	0.029171
P07384	2.03	1.0215	0.029495
P49748	2.9513	1.5614	0.030157
P61020	2.6643	1.4137	0.030568
Q8WUZ0	0.4925	-1.0218	0.031156
Q16836	3.1151	1.6393	0.031304
Q13332	0.35225	-1.5053	0.03263
P07360	21.728	4.4415	0.032817
P51148	2.2763	1.1867	0.032953
Q8N129	0.17747	-2.4943	0.032983
P53618	2.5114	1.3285	0.033576
Q9P0J0	4.4758	2.1622	0.034006
P38919	3.1025	1.6334	0.034091
Q9HCC0	3.4576	1.7898	0.034417
Q9H9B4	2.5169	1.3317	0.034537
Q9Y3B3	2.4402	1.287	0.036049
Q712K3	0.48066	-1.0569	0.037029
P17540	0.37155	-1.4284	0.037177
Q9NVZ3	2.0395	1.0282	0.037184
P20962	0.30707	-1.7034	0.038151
Q16540	2.5908	1.3734	0.038399
P13010	2.0293	1.021	0.038886
P04439	0.49744	-1.0074	0.040361
P49327	2.6364	1.3986	0.040921
P08236	2.0969	1.0683	0.041145
P53992	2.7232	1.4453	0.041229
O95994	3.4092	1.7694	0.041635
P61601	0.32368	-1.6274	0.041975
Q16656	0.49468	-1.0154	0.04282
Q9Y394	4.6372	2.2133	0.043314
Q9H773	0.43212	-1.2105	0.043385
O14950	0.37428	-1.4178	0.043682
P05387	0.45823	-1.1258	0.044555
P51159	2.9021	1.5371	0.044638
Q14240	2.092	1.0649	0.045851
P62805	2.6909	1.4281	0.046088
P11234	2.2616	1.1774	0.046288
Q9UHC6	0.49502	-1.0144	0.047448
P62304	2.8326	1.5021	0.048248
L0R819	0.48438	-1.0458	0.04893
P06454	0.27759	-1.849	0.049342
Q9H4F8	0.32882	-1.6046	0.049488
Q5VWQ8	0.45615	-1.1324	0.049899
O60763	2.1868	1.1289	0.050181
Q0VGL1	2.505	1.3248	0.050423
Q9UMD9	0.17719	-2.4966	0.050795
Q9BVA1	5.2976	2.4053	0.051655
P46439	0.49694	-1.0089	0.053529
Q99574	0.4587	-1.1244	0.053778
O76070	0.36316	-1.4613	0.054972
P62318	3.2468	1.699	0.055543
P08648	0.49407	-1.0172	0.057787
O75964	3.4178	1.7731	0.059286
P62314	3.2339	1.6933	0.059502
Q71UM5	2.2468	1.1678	0.059877
Q00059	2.06	1.0427	0.060108
Q8TC12	3.7871	1.9211	0.060353
O95716	2.3735	1.247	0.060615
Q01813	2.8548	1.5134	0.060843
P49789	2.2129	1.1459	0.061026
P46783	2.6407	1.4009	0.061309
P08729	3.1839	1.6708	0.061919
O95168	3.7527	1.9079	0.062264
P08582	0.1802	-2.4724	0.063084
Q9Y315	2.5257	1.3367	0.063428
P15502	3.3683	1.752	0.064103
P15924	4.6369	2.2132	0.065005
P07996	2.5911	1.3736	0.067481
P02538	5.6475	2.4976	0.067683
P55084	3.3616	1.7492	0.068962
P21912	2.7151	1.441	0.071369
P81605	6.2256	2.6382	0.072405
Q96LJ7	2.7032	1.4347	0.073567
Q9BXN1	3.3207	1.7315	0.074718
P27338	2.5894	1.3726	0.075854
P50914	2.4031	1.2649	0.075995
P08779	5.7754	2.5299	0.076292
P02746	2.3474	1.231	0.078049
O43653	0.13099	-2.9324	0.078476
O75438	2.0724	1.0513	0.078646
Q8IZT6	0.30781	-1.6999	0.078677
P27169	2.13	1.0909	0.078969
Q9H0B8	0.42329	-1.2403	0.079081
P13647	5.9412	2.5707	0.080601
O15296	3.7307	1.8994	0.080906
Q9Y6M9	3.5124	1.8125	0.081329
O75367	2.8036	1.4873	0.084567
P25774	0.44966	-1.1531	0.084963
P36952	0.43816	-1.1905	0.08619
Q9BXS5	3.5439	1.8253	0.086632
P62249	2.9685	1.5697	0.087678
P62266	2.6832	1.4239	0.089003
P14923	8.3698	3.0652	0.091467
P31944	4.5474	2.1851	0.093131
Q8WUP2	0.36399	-1.458	0.093829
O14949	2.8849	1.5285	0.094707
O75190	4.481	2.1638	0.095277
P36542	2.4179	1.2738	0.095379
P05089	6.6472	2.7328	0.096164
P04843	2.1798	1.1242	0.096726
Q13867	2.0739	1.0524	0.096759
P54868	2.1835	1.1267	0.097207
P13645	8.3975	3.07	0.097751
P07099	2.698	1.4319	0.098157
P84157	0.41587	-1.2658	0.099449

## Sheet: Tissue_BPH_CSV
ID	FC	log2(FC)	raw.pval
P09455	2.2431	1.1655	5.809e-05
Q96HC4	0.47224	-1.0824	0.000175
P12821	3.2137	1.6842	0.0003204
Q07954	3.1997	1.6779	0.00034113
Q13308	2.5575	1.3547	0.00044148
Q13153	2.7031	1.4346	0.00050615
Q9NVZ3	0.38809	-1.3655	0.00063576
P49961	2.3554	1.236	0.00064885
P51911	0.429	-1.221	0.0007974
Q9Y2S6	0.40173	-1.3157	0.00091087
O95757	2.1893	1.1305	0.00091845
P48681	2.1333	1.0931	0.0012261
Q07075	2.7431	1.4558	0.0020139
Q12860	2.1895	1.1306	0.0020182
Q9UI08	2.5845	1.3699	0.0020662
P23470	2.4461	1.2905	0.0023464
Q13449	2.9286	1.5502	0.0023541
P05413	0.35889	-1.4784	0.0023869
P35052	2.1501	1.1044	0.0024579
P31323	2.0314	1.0224	0.0024971
P52943	0.46891	-1.0926	0.0025101
Q92804	0.40087	-1.3188	0.0025311
Q9UGT4	2.4104	1.2693	0.0030292
O94811	0.39891	-1.3259	0.0031929
Q96AY3	2.4304	1.2812	0.0032255
P02753	0.34431	-1.5382	0.0033519
P55011	0.45363	-1.1404	0.0033851
O75190	0.25824	-1.9532	0.0037466
O95302	2.6615	1.4122	0.0039078
Q8N6Q3	3.576	1.8383	0.0050818
O43741	0.26179	-1.9335	0.0060367
Q9NR45	0.34257	-1.5455	0.0065379
P05362	2.0586	1.0416	0.0065517
P26447	2.2138	1.1465	0.0078855
Q01844	0.38954	-1.3602	0.0086647
P51991	0.48038	-1.0577	0.008914
O60841	0.46725	-1.0977	0.0098573
P45381	2.9779	1.5743	0.010488
Q8N2S1	0.48667	-1.039	0.010567
O15231	0.36132	-1.4687	0.01081
Q9C002	0.13924	-2.8444	0.011231
P22392	0.49826	-1.005	0.011488
P05787	0.3918	-1.3518	0.011661
Q08380	3.0422	1.6051	0.011702
Q16651	2.6258	1.3927	0.012102
P61009	0.46617	-1.1011	0.012206
P09936	2.0978	1.0689	0.01241
Q6UWY5	2.0531	1.0378	0.015421
P23141	2.8005	1.4857	0.015617
Q9UHK6	0.46374	-1.1086	0.015809
P09496	0.45648	-1.1314	0.016661
P19652	0.41876	-1.2558	0.016779
P53992	0.41187	-1.2797	0.020371
P05783	0.41924	-1.2542	0.021789
P41219	0.35305	-1.502	0.022657
Q7Z7K0	0.42203	-1.2446	0.025265
Q9Y608	0.49515	-1.0141	0.026522
P01833	2.8624	1.5172	0.026564
Q8WXW3	0.40555	-1.302	0.026686
Q9UGI8	0.39534	-1.3388	0.026998
Q07666	0.37396	-1.4191	0.027888
Q15233	0.45054	-1.1503	0.029401
P01871	2.4033	1.265	0.029923
O60869	0.4454	-1.1668	0.030147
P18827	2.6604	1.4116	0.03071
P06312	0.37716	-1.4068	0.030914
P55327	0.44848	-1.1569	0.03212
P23246	0.3979	-1.3295	0.032667
P08579	0.4935	-1.0189	0.034756
Q9UBG0	2.2518	1.1711	0.034805
P46439	2.2115	1.1451	0.04135
Q9Y6M9	0.44708	-1.1614	0.041689
Q10588	2.0363	1.026	0.042806
Q13148	0.48488	-1.0443	0.044755
Q9P2M7	0.48036	-1.0578	0.047984
Q9BV36	0.4707	-1.0871	0.048136
Q14247	0.4743	-1.0761	0.048569
Q13332	2.4722	1.3058	0.049733
P09234	0.47074	-1.087	0.050191
Q9UBX7	2.3079	1.2066	0.050994
Q8N983	0.44105	-1.181	0.055514
Q96DR8	0.42726	-1.2268	0.056783
Q9UK22	2.0357	1.0255	0.056807
P27144	0.37575	-1.4122	0.059531
P35542	0.25095	-1.9945	0.059839
Q8N684	0.47669	-1.0689	0.061645
Q8IZQ5	0.39649	-1.3346	0.062104
Q9BXS5	0.38969	-1.3596	0.065411
P11117	0.47566	-1.072	0.06608
O95168	0.32698	-1.6127	0.066082
Q9BXN1	0.34141	-1.5504	0.066535
P01033	2.3699	1.2448	0.069456
P46783	0.40652	-1.2986	0.071948
Q9Y2R0	0.4147	-1.2699	0.072993
Q9UQB8	0.32443	-1.624	0.074754
Q8NBJ4	0.35688	-1.4865	0.075065
P62834	0.38746	-1.3679	0.075286
O60547	0.44549	-1.1665	0.076317
O43237	0.42744	-1.2262	0.076916
P45954	0.47408	-1.0768	0.079909
P48539	0.46511	-1.1044	0.080159
Q13642	0.38266	-1.3859	0.080208
Q9NQC3	0.31384	-1.6719	0.08103
Q92485	2.2924	1.1969	0.082129
Q9BW04	0.37997	-1.396	0.082159
Q9H910	0.45353	-1.1407	0.082189
O43653	7.0314	2.8138	0.082692
O95994	0.42975	-1.2184	0.083201
Q16762	0.43203	-1.2108	0.084478
P20142	0.15034	-2.7337	0.084963
P62330	0.47826	-1.0641	0.084994
Q9BPW8	0.46464	-1.1058	0.085507
P02763	0.30298	-1.7227	0.087076
O14949	0.35114	-1.5099	0.088204
P08582	3.8662	1.9509	0.089789
Q15517	0.36016	-1.4733	0.090267
P80404	0.29446	-1.7639	0.090531
P17540	2.0846	1.0598	0.096298
Q9P2K5	0.33848	-1.5629	0.097882
P04271	0.35335	-1.5008	0.099962

## Sheet: Tissue_BPH_CSNV
ID	FC	log2(FC)	raw.pval
P08571	2137	10956	2.42E-06
O15231	0.37989	-13963	3.91E-06
P12821	49614	23107	4.26E-06
Q9Y2Q9	0.458	-11266	5.58E-06
Q12860	2163	11131	6.89E-06
P09455	2487	13144	1.27E-05
Q05707	24799	13103	6.13E-05
Q7Z6K5	0.48792	-10353	6.43E-05
Q14005	23504	12329	8.40E-05
O95757	28839	1528	0.00015943
P35052	28761	15241	0.000207
Q07954	35019	18082	0.00025271
P31323	24908	13166	0.00025515
P45381	44685	21598	0.00026901
P34932	20029	10021	0.00027807
Q8N5X7	26088	13834	0.00030012
Q8N983	0.37325	-14218	0.00033179
Q9NZN9	22242	11533	0.00033922
P49441	2616	13874	0.00036644
P05107	37595	19105	0.00049365
Q13153	26281	1394	0.00054691
P54289	21971	11356	0.00061548
P00813	27846	14775	0.0006422
Q07075	3041	16045	0.00077938
Q8N4P3	0.47991	-10592	0.00083009
P48681	23071	12061	0.00090721
Q96HC4	0.39038	-13571	0.0009333
P49961	29882	15793	0.00094269
P09234	0.4922	-10227	0.0010083
Q16610	0.49939	-10017	0.001042
P48444	0.45259	-11437	0.001079
P13797	22561	11738	0.0011086
P31146	24538	1295	0.0011296
P02753	0.37298	-14228	0.0011864
P26447	32848	17158	0.0012626
P23470	2671	14174	0.0014892
O95302	32429	16973	0.001662
Q9H3G5	2328	12191	0.0017056
P55083	24915	1317	0.0018362
P46821	2303	12035	0.0018713
P21980	23381	12253	0.0019055
Q96AY3	32607	17052	0.0019079
O75190	0.20806	-22649	0.0019313
P62857	0.34923	-15178	0.0020344
P06703	21572	11092	0.0021984
P55008	2015	10108	0.002262
P13796	26044	1381	0.0023138
Q9Y3D9	0.489	-10321	0.0025017
P05413	0.34968	-15159	0.002722
P22392	0.49525	-10138	0.0027877
Q8TEA8	0.43512	-12005	0.0028197
P53999	0.4861	-10407	0.002846
P13521	0.11953	-30645	0.0029176
Q96HE7	21661	11151	0.0030029
Q16651	38057	19282	0.0031611
Q9Y6C2	21568	11089	0.0032749
Q7Z7K0	0.40919	-12891	0.0034488
P08962	2035	1025	0.0037887
P62316	0.39781	-13298	0.0039431
O00468	28423	15071	0.00396
P07942	20592	10421	0.0040926
Q53SF7	0.32107	-1639	0.0042396
Q9UGI8	0.23508	-20888	0.0042684
Q9UGT4	23909	12576	0.0046921
P04271	0.29985	-17377	0.0049238
Q9NRN5	20673	10477	0.0049825
Q9BV36	0.33759	-15667	0.0052904
Q9P2K5	0.25119	-19931	0.0053434
P09651	0.45742	-11284	0.0055517
P80188	20047	10034	0.0057181
P05362	23531	12346	0.005846
O94811	0.36386	-14585	0.0059301
O94979	0.47985	-10593	0.0060496
Q8IZQ5	0.29637	-17545	0.0061274
Q9UHG2	0.24153	-20497	0.0062523
Q9UQB8	0.24385	-20359	0.0064086
Q9NX24	0.45773	-11274	0.0065006
Q9NZJ9	0.44292	-11749	0.0065431
Q6UWR7	0.30446	-17157	0.0065648
P82909	0.47415	-10766	0.0068124
Q6UWY5	22125	11457	0.0068719
P09104	20364	1026	0.0070763
Q9BW04	0.26568	-19122	0.0072868
P63173	0.37831	-14024	0.0074342
P07451	33593	17482	0.0076437
P49458	0.46446	-11064	0.0076511
P22307	0.4977	-10066	0.0077447
O75348	0.4031	-13108	0.008012
O60869	0.40707	-12967	0.0082639
O76054	0.4839	-10472	0.0084914
Q9Y285	0.45245	-11442	0.0086662
P62266	0.41634	-12642	0.0087813
O43741	0.28248	-18238	0.0088825
P51991	0.42411	-12375	0.009305
P55011	0.20236	-2305	0.0094911
O43143	0.36051	-14719	0.0095426
O60547	0.39619	-13357	0.01016
Q9UBG0	31204	16417	0.010198
Q08380	28353	15035	0.01022
P53621	0.33859	-15624	0.010664
P41219	0.29296	-17712	0.010758
P09496	0.36319	-14612	0.011474
P07910	0.46307	-11107	0.011582
P53365	0.48232	-10519	0.011751
Q99988	0.27268	-18747	0.012301
P62917	0.42675	-12285	0.01237
Q92804	0.41114	-12823	0.012409
Q04637	0.46798	-10955	0.012465
P47914	0.33641	-15717	0.0125
P10606	0.48501	-10439	0.012685
Q96E39	0.44796	-11586	0.012728
Q9UN86	0.48981	-10297	0.012849
P09936	20351	10251	0.013126
Q15517	0.34461	-1537	0.01331
Q14116	20311	10223	0.013763
Q6YHK3	20984	10693	0.014023
P62263	0.44347	-11731	0.014268
O43237	0.47911	-10616	0.014541
P78537	0.42581	-12317	0.014864
Q9UHB6	0.39952	-13236	0.014865
Q9UK76	0.42774	-12252	0.015788
Q13449	22341	11597	0.015807
Q6NUS8	0.43151	-12125	0.015968
P48539	0.3199	-16443	0.016154
Q9UBX7	31537	1657	0.016362
O95994	0.33281	-15872	0.016395
Q96CT7	0.46076	-11179	0.016529
P80404	0.32076	-16404	0.016772
Q9BVA1	0.48249	-10514	0.016892
Q9Y2S6	0.31714	-16568	0.017015
Q9Y5K6	0.38168	-13896	0.017449
P20042	0.37209	-14263	0.01794
Q14103	0.49052	-10276	0.018287
Q14011	0.42635	-12299	0.018295
Q969H8	0.45069	-11498	0.018425
O75363	0.49466	-10155	0.018713
P11215	20938	10661	0.019131
Q9Y2R0	0.27829	-18453	0.019655
P08473	24622	12999	0.019873
Q9NR45	0.33934	-15592	0.019976
P02788	26688	14162	0.020152
Q9P2M7	0.32284	-16311	0.020195
P23588	0.43182	-12115	0.020457
P00747	0.27425	-18664	0.020947
Q9C002	0.31335	-16742	0.021297
P53992	0.2683	-18981	0.021318
P49006	0.4106	-12842	0.021811
P51659	0.37297	-14229	0.022002
Q96PK6	0.43063	-12155	0.022249
Q9UM22	0.47739	-10668	0.022646
Q9H9B4	0.2927	-17725	0.022799
Q13332	29574	15643	0.024268
Q10588	24489	12921	0.024297
Q16378	0.31048	-16874	0.02532
P38159	0.46544	-11033	0.025404
O75391	0.48939	-10309	0.025599
Q5TEC6	0.41703	-12618	0.025634
Q9H479	0.41669	-12629	0.027292
Q8NBJ4	0.28872	-17923	0.02748
Q92485	30314	1.6	0.027708
P55327	0.38243	-13867	0.028951
Q86SE5	0.49387	-10178	0.030107
P58499	0.4443	-11704	0.030547
Q9UHC6	22497	11698	0.031187
P00167	0.45997	-11204	0.032282
P01833	3025	15969	0.032322
Q5VW38	0.32097	-16395	0.03241
Q13148	0.48258	-10512	0.03266
Q9Y6B6	0.49016	-10287	0.032839
P21291	0.4486	-11565	0.032851
Q13242	0.48842	-10338	0.03289
Q9H3P7	0.4338	-12049	0.033046
P46439	22669	11807	0.034848
Q01844	0.36112	-14694	0.034895
P67809	0.48758	-10363	0.035391
Q96I25	0.45578	-11336	0.035526
Q00796	0.43933	-11866	0.03592
Q14353	0.43623	-11968	0.038253
P01303	0.21861	-21936	0.03827
Q2NL98	0.2865	-18034	0.039596
P62834	0.41706	-12617	0.040633
P80303	0.42404	-12377	0.041522
P23141	23412	12273	0.042284
P84103	0.4122	-12786	0.042432
Q3YEC7	0.25778	-19558	0.042678
Q02487	0.44668	-11627	0.042742
Q96JB5	23176	12126	0.042923
P62306	0.46968	-10903	0.043051
P23246	0.42014	-12511	0.044135
Q00341	0.48569	-10419	0.044156
Q8NFV4	0.46865	-10934	0.044565
Q16540	0.40005	-13218	0.044642
P27144	0.44906	-1155	0.045271
Q02083	0.46724	-10978	0.045901
Q5GFL6	0.30529	-17118	0.046541
P11117	0.34132	-15508	0.046925
Q5JRA6	0.4083	-12923	0.046973
P39019	0.47865	-1063	0.047119
Q8NFU3	0.47215	-10827	0.047451
P46776	0.2765	-18546	0.048054
O60841	0.4857	-10419	0.048395
P05386	0.34814	-15223	0.04885
P06312	0.48462	-10451	0.049849
P01871	22942	1198	0.05149
O94919	0.46427	-1107	0.05321
P05114	0.45265	-11435	0.053327
Q9UK22	20275	10197	0.054044
P14384	32225	16882	0.054878
Q08431	0.39732	-13316	0.056429
Q07666	0.45803	-11265	0.05783
P02654	0.48905	-10319	0.060981
O60220	0.42292	-12415	0.062491
P05783	0.33741	-15674	0.062983
P07305	0.3685	-14403	0.063041
O15296	0.37437	-14175	0.063985
Q9NQC3	0.3182	-1652	0.064911
P19652	0.49094	-10264	0.065933
Q15233	0.4695	-10908	0.066682
Q9ULF5	0.47514	-10736	0.067128
Q9H910	0.4179	-12588	0.069397
P62318	0.36243	-14642	0.07171
P29992	0.41705	-12617	0.07329
P62249	0.43388	-12046	0.077136
Q13232	0.32235	-16333	0.078501
P05787	0.31145	-16829	0.079368
Q14749	0.35709	-14857	0.081514
P54868	0.34247	-1546	0.081613
Q99873	0.43366	-12054	0.081646
P05109	30862	16258	0.082344
Q9Y5P6	0.49107	-1026	0.083913
P62995	0.44628	-1164	0.084307
Q96LJ7	0.45719	-11291	0.085528
Q9NNW7	0.47622	-10703	0.086216
P54108	0.16031	-26411	0.089111
P08582	37925	19231	0.089232
Q96BJ3	0.4546	-11373	0.089557
P46783	0.32065	-16409	0.093749
P62861	0.43946	-11862	0.094437
P12724	31968	16766	0.094598
Q86YB7	0.49738	-10076	0.094904
O43692	2456	12963	0.097004
Q9Y6M9	0.48996	-10293	0.09719
Q9BRP8	0.49292	-10206	0.098929
Q9P013	0.37988	-13964	0.099793

## Sheet: Tissue_G6_CSV
ID	FC	log2(FC)	raw.pval
P39656	2.1325	1.0926	0.00068585
P28072	2.3437	1.2288	0.00085667
P49720	2.1384	1.0965	0.0010752
Q96DE0	2.2165	1.1483	0.0017496
Q9H446	0.38747	-1.3679	0.0023101
Q9Y3E2	0.4811	-1.0556	0.0023645
O94811	0.379	-1.3997	0.0024038
P63244	2.3227	1.2158	0.00278
Q6QNY1	0.48121	-1.0553	0.0031621
Q96CN7	2.3754	1.2482	0.0033103
P20618	2.0346	1.0248	0.0035395
Q8IZT6	0.43464	-1.2021	0.0036077
P29966	0.45353	-1.1407	0.003895
Q4V9L6	0.35135	-1.509	0.0040301
Q9H425	0.39167	-1.3523	0.0041116
P78318	0.49823	-1.0051	0.0044838
P06576	2.0843	1.0595	0.0053476
Q9UKY7	0.38199	-1.3884	0.0056106
Q14103	0.49807	-1.0056	0.0059214
O60925	0.46807	-1.0952	0.0063889
Q15124	2.238	1.1622	0.0066923
O14979	0.49941	-1.0017	0.0070426
Q14847	0.49182	-1.0238	0.0072337
P00367	2.4336	1.2831	0.0072778
Q15121	0.38207	-1.3881	0.0075077
Q14257	0.41059	-1.2842	0.0076666
Q16531	3.7243	1.897	0.007813
Q969T9	0.41956	-1.2531	0.0080952
Q8IV50	0.3946	-1.3415	0.0087999
O14562	0.42449	-1.2362	0.0090373
P61244	0.38764	-1.3672	0.0090514
Q92804	0.47188	-1.0835	0.0092386
Q16270	0.43002	-1.2175	0.009346
P61019	2.5745	1.3643	0.0094378
Q16762	2.4652	1.3017	0.0094663
Q9Y6X5	0.41256	-1.2773	0.010302
Q14696	0.45525	-1.1353	0.010391
Q9Y608	0.44183	-1.1785	0.010407
Q9BW91	0.42503	-1.2344	0.010775
Q8NC51	0.47628	-1.0701	0.010782
Q96GK7	2.2399	1.1634	0.011039
P20340	2.9311	1.5514	0.011151
Q8IXM2	0.4366	-1.1956	0.011186
P41208	0.37371	-1.42	0.011422
P00387	2.0215	1.0154	0.011428
P35659	0.46933	-1.0913	0.011842
O60841	0.47906	-1.0617	0.011904
O00244	0.48973	-1.0299	0.012061
Q16595	0.38028	-1.3949	0.012182
Q08499	0.38283	-1.3852	0.012287
O75934	0.46797	-1.0955	0.012622
P20339	2.2821	1.1903	0.013182
P19652	0.38533	-1.3758	0.01336
P09493	0.46469	-1.1057	0.013594
O75323	3.5315	1.8203	0.013878
Q14956	0.42364	-1.2391	0.01417
Q99873	3.2697	1.7092	0.014212
O95295	0.41402	-1.2722	0.014643
P23588	0.46739	-1.0973	0.014762
O75391	0.39611	-1.336	0.015514
O94992	0.46953	-1.0907	0.015632
O43464	2.3804	1.2512	0.016191
P28074	2.1556	1.1081	0.016302
Q9Y680	0.42654	-1.2292	0.016763
Q14894	2.6732	1.4186	0.017103
Q7Z3B1	0.29317	-1.7702	0.017406
Q99584	0.43211	-1.2105	0.017425
P62820	2.2421	1.1648	0.01761
P28070	2.1525	1.106	0.019246
P61106	2.0678	1.0481	0.019443
P50148	2.0125	1.009	0.019599
P23526	2.0847	1.0598	0.019885
Q6NW29	0.38093	-1.3924	0.020029
P18887	0.46149	-1.1156	0.02017
P25705	2.6414	1.4013	0.020232
Q8WW59	2.0149	1.0107	0.020742
P59998	3.0924	1.6287	0.020767
P63098	0.44206	-1.1777	0.020908
P50502	0.3476	-1.5245	0.020962
Q8N128	0.41348	-1.2741	0.021068
Q96JI7	0.43109	-1.214	0.021628
P51149	2.1163	1.0815	0.021716
P08294	0.45795	-1.1267	0.023156
P07384	2.4423	1.2883	0.023257
Q99729	0.49062	-1.0273	0.023455
Q01658	0.40062	-1.3197	0.023971
P15586	0.45297	-1.1425	0.024513
Q9NRY2	0.43614	-1.1971	0.024833
Q6PCB8	0.43096	-1.2144	0.025021
Q9NQP4	0.38571	-1.3744	0.025111
Q96MW1	0.4193	-1.2539	0.025541
Q8N5M1	2.0143	1.0103	0.025854
P80723	0.43631	-1.1966	0.025932
P09496	0.48486	-1.0444	0.026185
P60842	2.0131	1.0094	0.026771
Q9UMX5	0.45877	-1.1241	0.027351
P53618	2.6229	1.3912	0.027519
P40616	7.5957	2.9252	0.0277
Q8WWX9	0.48872	-1.0329	0.028613
P61026	2.7612	1.4653	0.028881
Q9NPF4	2.2426	1.1652	0.029186
Q96B36	0.46042	-1.119	0.029356
Q9BPW8	2.124	1.0868	0.029554
P11766	2.0651	1.0462	0.030288
Q9Y2R0	2.156	1.1084	0.030515
Q8WUZ0	0.47764	-1.066	0.031195
Q96CT7	0.4615	-1.1156	0.034103
P62256	0.49867	-1.0038	0.034462
Q8WXW3	0.39932	-1.3244	0.034804
B9A064	0.34453	-1.5373	0.035294
P51148	2.2607	1.1768	0.035801
Q13951	0.47353	-1.0785	0.036713
O75531	0.444	-1.1714	0.036985
P67936	0.48604	-1.0409	0.037493
Q969E8	0.39794	-1.3294	0.037755
Q9NQC3	0.1772	-2.4965	0.038547
Q0VGL1	2.7506	1.4597	0.038807
P84157	0.41329	-1.2748	0.039089
L0R819	0.47354	-1.0784	0.03921
P37840	0.45443	-1.1379	0.039294
P52815	0.45189	-1.146	0.039976
P55327	0.49233	-1.0223	0.040406
P61803	3.3753	1.755	0.04225
O00193	0.34097	-1.5523	0.042611
O95881	0.49564	-1.0126	0.044378
Q13867	2.908	1.54	0.044382
P41236	0.43948	-1.1861	0.045202
P82970	0.47109	-1.0859	0.045338
P54105	0.48353	-1.0483	0.046059
Q14247	0.46384	-1.1083	0.04718
P51659	2.1643	1.1139	0.047385
P18085	2.4556	1.2961	0.048074
Q9H910	0.36704	-1.446	0.048482
P61020	2.2796	1.1888	0.048484
Q9NRR5	0.37167	-1.4279	0.049065
P11217	2.2314	1.158	0.049247
Q15113	0.36931	-1.4371	0.049621
Q9Y5L4	0.45852	-1.1249	0.050356
Q9Y5P6	2.3002	1.2018	0.050817
P46777	2.3011	1.2023	0.051732
Q9BRT3	0.42878	-1.2217	0.052051
P20042	0.34797	-1.523	0.052645
Q06828	0.37441	-1.4173	0.053288
Q15185	0.41213	-1.2788	0.054303
Q9Y315	2.7284	1.448	0.054426
O14737	0.41922	-1.2542	0.056116
Q9P0J0	3.181	1.6695	0.056439
P05090	0.48994	-1.0293	0.056869
Q9UMD9	0.35242	-1.5046	0.057709
P14868	2.0104	1.0075	0.059042
Q7Z7G0	0.36649	-1.4482	0.059711
P62166	0.48306	-1.0497	0.060094
P01009	0.48918	-1.0316	0.061288
P62805	2.3243	1.2168	0.06282
P48960	0.46949	-1.0908	0.065626
P20336	2.031	1.0222	0.066965
P05387	0.29232	-1.7744	0.068407
P46781	4.095	2.0339	0.068537
P43487	0.4816	-1.0541	0.068996
O96008	2.5466	1.3486	0.070566
P51858	0.45103	-1.1487	0.070831
P39687	0.4677	-1.0963	0.073549
P10155	3.1117	1.6377	0.07455
P07099	3.1573	1.6587	0.076778
P55290	0.41733	-1.2607	0.077546
Q9Y230	2.0143	1.0103	0.078943
Q96D15	0.46646	-1.1002	0.079662
P15502	2.8334	1.5025	0.083025
Q9BQD3	0.47951	-1.0604	0.083144
Q16853	2.0953	1.0672	0.083364
Q16836	2.247	1.168	0.083823
P23396	2.0576	1.0409	0.086439
Q9UHG2	0.37569	-1.4124	0.08658
Q13232	2.0449	1.032	0.088514
Q9Y394	2.9048	1.5384	0.089902
P20962	0.29282	-1.7719	0.090773
P16949	0.34468	-1.5367	0.094362
P16870	0.47586	-1.0714	0.095228
P31944	4.4699	2.1602	0.095237
P62328	0.44451	-1.1697	0.095307
Q9UBX1	0.43775	-1.1918	0.095546
P15924	3.4353	1.7804	0.096062
P07360	3.8881	1.9591	0.096089
P27338	2.3422	1.2279	0.096655
Q9C075	3.0439	1.6059	0.097082
P35542	0.34558	-1.5329	0.097277
Q8N129	0.35517	-1.4934	0.098577
P10606	0.4551	-1.1357	0.098918

[truncated: 2 more sheets: Tissue_G6_CSNV, Tissue_CSV_CSNV]
